# Supplementary material for: Exploring the Organic Acid Secretion Pathway and Potassium Solubilization Ability of Pantoea vagans ZHS-1 for Enhanced Rice Growth
Source: Plants (Basel). 2024 Jul 15;13(14):1945. doi: 10.3390/plants13141945 (PMC11281029; doi:10.3390/plants13141945)
Supplement: Supplementary file 1 [file plants-13-01945-s001.zip]

Archive with 1 entries (1 files):
- plants-3032485-supplementary.pdf
